# Supplementary material for: Oleic Acid and Palmitic Acid from Bacteroides thetaiotaomicron and Lactobacillus johnsonii Exhibit Anti-Inflammatory and Antifungal Properties
Source: Microorganisms. 2022 Sep 8;10(9):1803. doi: 10.3390/microorganisms10091803 (PMC9504516; doi:10.3390/microorganisms10091803)
Supplement: Supplementary file 1 [file microorganisms-10-01803-s001.zip]

Archive with 1 entries (1 files):
- microorganisms-1639011-supplementary.pdf
